# Supplementary material for: The Naturally Bioactive Vicine Extracted from Faba Beans Is Responsible for the Transformation of Grass Carp (Ctenopharyngodon idella) into Crisp Grass Carp
Source: Antioxidants (Basel). 2025 Jul 1;14(7):813. doi: 10.3390/antiox14070813 (PMC12291655; doi:10.3390/antiox14070813)
Supplement: Supplementary file 1 [file antioxidants-14-00813-s001.zip › antioxidants-3645095-supplementary.xlsx]

## Sheet: Sheet1
Table S1. Summary of statistical parameters (F values and exact p-values) for all analyses
Tissue	Index	F-value	Df (between, within)	Multiple comparisons	p-value
/	WGR (%)	74.66	（2,6）	CON vs. FB	<0.001
				CON vs. VIC	0.025
				FB vs. VIC	<0.001
	CF (g/cm3)	19.77	（2,6）	CON vs. FB	0.004
				CON vs. VIC	0.998
				FB vs. VIC	0.003
	VSI (%)	8.55	（2,6）	CON vs. FB	0.018
				CON vs. VIC	0.04
				FB vs. VIC	0.7
	HSI (%)	7.91	（2,6）	CON vs. FB	0.047
				CON vs. VIC	0.026
				FB vs. VIC	0.884
	AFI (%)	39.65	（2,6）	CON vs. FB	0.004
				CON vs. VIC	<0.001
				FB vs. VIC	0.03
	FCR (%)	48.14	（2,6）	CON vs. FB	<0.001
				CON vs. VIC	0.047
				FB vs. VIC	0.002
	SR (%)	63.06	（2,6）	CON vs. FB	<0.001
				CON vs. VIC	>0.999
				FB vs. VIC	<0.001
Muscle	Hardness	148.2	（2,6）	CON vs. FB	<0.001
				CON vs. VIC	<0.001
				FB vs. VIC	0.949
	Springiness	9.125	（2,6）	CON vs. FB	0.018
				CON vs. VIC	0.031
				FB vs. VIC	0.903
	Gumminess	24.18	（2,6）	CON vs. FB	0.004
				CON vs. VIC	0.001
				FB vs. VIC	0.531
	Chewiness	267.6	（2,6）	CON vs. FB	<0.001
				CON vs. VIC	<0.001
				FB vs. VIC	0.057
	Cohesiveness	1.909	（2,6）	CON vs. FB	0.365
				CON vs. VIC	0.233
				FB vs. VIC	0.928
	Resilience	4.541	（2,6）	CON vs. FB	0.046
				CON vs. VIC	0.549
				FB vs. VIC	0.223
	H2O2	38.5	（2,6）	CON vs. FB	<0.001
				CON vs. VIC	<0.001
				FB vs. VIC	0.19
	·OH	48.25	（2,6）	CON vs. FB	<0.001
				CON vs. VIC	0.001
				FB vs. VIC	0.054
	OFR	21.78	（2,6）	CON vs. FB	0.002
				CON vs. VIC	0.008
				FB vs. VIC	0.297
	SOA	21.02	（2,6）	CON vs. FB	0.002
				CON vs. VIC	0.009
				FB vs. VIC	0.113
	MDA	38.49	（2,6）	CON vs. FB	<0.001
				CON vs. VIC	0.008
				FB vs. VIC	0.016
	T-ROS	40.43	（2,6）	CON vs. FB	<0.001
				CON vs. VIC	0.008
				FB vs. VIC	0.012
	SOD	115.4	（2,6）	CON vs. FB	<0.001
				CON vs. VIC	<0.001
				FB vs. VIC	0.891
	GSH	40.55	（2,6）	CON vs. FB	<0.001
				CON vs. VIC	0.005
				FB vs. VIC	0.024
	CAT	60.06	（2,6）	CON vs. FB	<0.001
				CON vs. VIC	0.001
				FB vs. VIC	0.021
	G6PD	117.1	（2,6）	CON vs. FB	<0.001
				CON vs. VIC	<0.001
				FB vs. VIC	0.26
	NADPH	46.97	（2,6）	CON vs. FB	<0.001
				CON vs. VIC	<0.001
				FB vs. VIC	0.891
	COXⅠ	75.93	（2,6）	CON vs. FB	<0.001
				CON vs. VIC	<0.001
				FB vs. VIC	0.016
	COXⅢ	77.86	（2,6）	CON vs. FB	<0.001
				CON vs. VIC	0.003
				FB vs. VIC	0.001
	COXⅣ	28.21	（2,6）	CON vs. FB	0.001
				CON vs. VIC	0.002
				FB vs. VIC	0.566
	Cyto-C	160	（2,6）	CON vs. FB	<0.001
				CON vs. VIC	<0.001
				FB vs. VIC	0.008
	MPTP	38.83	（2,6）	CON vs. FB	<0.001
				CON vs. VIC	0.003
				FB vs. VIC	0.066
	Muscle Fiber diameter	38.87	（2,6）	CON vs. FB	<0.001
				CON vs. VIC	<0.001
				FB vs. VIC	0.702
	Mucle Fiber density	280.3	（2,6）	CON vs. FB	<0.001
				CON vs. VIC	<0.001
				FB vs. VIC	0.267
	Collagen	130.6	（2,6）	CON vs. FB	<0.001
				CON vs. VIC	<0.001
				FB vs. VIC	0.376
Blood	H2O2	75.59	（2,6）	CON vs. FB	<0.001
				CON vs. VIC	<0.001
				FB vs. VIC	0.044
	·OH	66.38	（2,6）	CON vs. FB	<0.001
				CON vs. VIC	0.002
				FB vs. VIC	0.005
	OFR	213	（2,6）	CON vs. FB	<0.001
				CON vs. VIC	<0.001
				FB vs. VIC	0.048
	SOA	134.9	（2,6）	CON vs. FB	<0.001
				CON vs. VIC	<0.001
				FB vs. VIC	0.004
	MDA	165.4	（2,6）	CON vs. FB	<0.001
				CON vs. VIC	<0.001
				FB vs. VIC	0.0144
	T-ROS	42.48	（2,6）	CON vs. FB	<0.001
				CON vs. VIC	0.008
				FB vs. VIC	0.009
	SOD	26.28	（2,6）	CON vs. FB	<0.001
				CON vs. VIC	0.007
				FB vs. VIC	0.018
	GSH	18.66	（2,6）	CON vs. FB	0.002
				CON vs. VIC	0.048
				FB vs. VIC	0.041
	CAT	27.78	（2,6）	CON vs. FB	<0.001
				CON vs. VIC	0.011
				FB vs. VIC	0.044
	G6PD	44.99	（2,6）	CON vs. FB	<0.001
				CON vs. VIC	0.003
				FB vs. VIC	0.021
	NADPH	64.63	（2,6）	CON vs. FB	<0.001
				CON vs. VIC	0.001
				FB vs. VIC	0.011
	ACP	67.04	（2,6）	CON vs. FB	<0.001
				CON vs. VIC	0.001
				FB vs. VIC	0.007
	AKP	82.19	（2,6）	CON vs. FB	<0.001
				CON vs. VIC	0.002
				FB vs. VIC	0.047
	LZM	146.3	（2,6）	CON vs. FB	<0.001
				CON vs. VIC	<0.001
				FB vs. VIC	0.001
	LPS	6.48	（2,6）	CON vs. FB	0.031
				CON vs. VIC	0.046
				FB vs. VIC	0.668
	C3	381	（2,6）	CON vs. FB	<0.001
				CON vs. VIC	<0.001
				FB vs. VIC	<0.001
	TG	33.7	（2,6）	CON vs. FB	<0.001
				CON vs. VIC	0.014
				FB vs. VIC	0.015
	TC	24.67	（2,6）	CON vs. FB	0.001
				CON vs. VIC	0.009
				FB vs. VIC	0.085
	HDL-C	26.82	（2,6）	CON vs. FB	0.001
				CON vs. VIC	0.003
				FB vs. VIC	0.572
	LDL-C	43.83	（2,6）	CON vs. FB	<0.001
				CON vs. VIC	0.002
				FB vs. VIC	0.041
	ALT	84.97	（2,6）	CON vs. FB	<0.001
				CON vs. VIC	<0.001
				FB vs. VIC	0.005
	AST	86.15	（2,6）	CON vs. FB	<0.001
				CON vs. VIC	<0.001
				FB vs. VIC	0.027
Intestine	H2O2	90.35	（2,6）	CON vs. FB	<0.001
				CON vs. VIC	<0.001
				FB vs. VIC	0.01
	·OH	32.91	（2,6）	CON vs. FB	<0.001
				CON vs. VIC	0.006
				FB vs. VIC	0.047
	OFR	59.8	（2,6）	CON vs. FB	<0.001
				CON vs. VIC	<0.001
				FB vs. VIC	0.044
	SOA	137	（2,6）	CON vs. FB	<0.001
				CON vs. VIC	<0.001
				FB vs. VIC	0.016
	MDA	38.59	（2,6）	CON vs. FB	<0.001
				CON vs. VIC	0.006
				FB vs. VIC	0.019
	T-ROS	20.88	（2,6）	CON vs. FB	0.002
				CON vs. VIC	0.031
				FB vs. VIC	0.055
	SOD	170.5	（2,6）	CON vs. FB	<0.001
				CON vs. VIC	<0.001
				FB vs. VIC	0.003
	GSH	99.65	（2,6）	CON vs. FB	<0.001
				CON vs. VIC	<0.001
				FB vs. VIC	0.047
	CAT	32.08	（2,6）	CON vs. FB	<0.001
				CON vs. VIC	0.008
				FB vs. VIC	0.03828
	G6PD	28.88	（2,6）	CON vs. FB	<0.001
				CON vs. VIC	0.009
				FB vs. VIC	0.046
	NADPH	65.36	（2,6）	CON vs. FB	<0.001
				CON vs. VIC	0.001
				FB vs. VIC	0.009
	COXⅠ	46.73	（2,6）	CON vs. FB	<0.001
				CON vs. VIC	0.004
				FB vs. VIC	0.014
	COXⅢ	71.21	（2,6）	CON vs. FB	<0.001
				CON vs. VIC	<0.001
				FB vs. VIC	0.06
	COXⅣ	114.8	（2,6）	CON vs. FB	<0.001
				CON vs. VIC	<0.001
				FB vs. VIC	0.005
	Cyto-C	64.95	（2,6）	CON vs. FB	<0.001
				CON vs. VIC	<0.001
				FB vs. VIC	0.785
	MPTP	52.06	（2,6）	CON vs. FB	<0.001
				CON vs. VIC	0.008
				FB vs. VIC	0.003
Hepatopancreas	H2O2	190	（2,6）	CON vs. FB	<0.001
				CON vs. VIC	<0.001
				FB vs. VIC	0.78
	·OH	55.68	（2,6）	CON vs. FB	<0.001
				CON vs. VIC	0.004
				FB vs. VIC	0.005
	OFR	97.1	（2,6）	CON vs. FB	<0.001
				CON vs. VIC	<0.001
				FB vs. VIC	0.049
	SOA	44.92	（2,6）	CON vs. FB	<0.001
				CON vs. VIC	0.003
				FB vs. VIC	0.024
	MDA	114.2	（2,6）	CON vs. FB	<0.001
				CON vs. VIC	<0.001
				FB vs. VIC	0.1762
	T-ROS	60.37	（2,6）	CON vs. FB	<0.001
				CON vs. VIC	<0.001
				FB vs. VIC	0.039
	SOD	45.27	（2,6）	CON vs. FB	<0.001
				CON vs. VIC	0.002
				FB vs. VIC	0.048
	GSH	23.68	（2,6）	CON vs. FB	0.001
				CON vs. VIC	0.039
				FB vs. VIC	0.026
	CAT	25.34	（2,6）	CON vs. FB	0.007
				CON vs. VIC	0.001
				FB vs. VIC	0.187
	G6PD	34.02	（2,6）	CON vs. FB	<0.001
				CON vs. VIC	0.001
				FB vs. VIC	0.996
	NADPH	25.53	（2,6）	CON vs. FB	0.001
				CON vs. VIC	0.004
				FB vs. VIC	0.513
	COXⅠ	85.7	（2,6）	CON vs. FB	<0.001
				CON vs. VIC	<0.001
				FB vs. VIC	0.006
	COXⅢ	187.4	（2,6）	CON vs. FB	<0.001
				CON vs. VIC	<0.001
				FB vs. VIC	0.003
	COXⅣ	103.3	（2,6）	CON vs. FB	<0.001
				CON vs. VIC	<0.001
				FB vs. VIC	0.004
	Cyto-C	553.7	（2,6）	CON vs. FB	<0.001
				CON vs. VIC	<0.001
				FB vs. VIC	<0.001
	MPTP	38.83	（2,6）	CON vs. FB	<0.001
				CON vs. VIC	0.003
				FB vs. VIC	0.066
	TG	60.52	（2,6）	CON vs. FB	<0.001
				CON vs. VIC	0.005
				FB vs. VIC	0.0027
	TC	50.65	（2,6）	CON vs. FB	<0.001
				CON vs. VIC	0.008
				FB vs. VIC	0.004
	HDL-C	9.25	（2,6）	CON vs. FB	0.012
				CON vs. VIC	0.091
				FB vs. VIC	0.285
	LDL-C	84.68	（2,6）	CON vs. FB	<0.001
				CON vs. VIC	<0.001
				FB vs. VIC	0.244
	LPS	94.44	（2,6）	CON vs. FB	<0.001
				CON vs. VIC	<0.001
				FB vs. VIC	0.124
qRT-PCR	COX1	48.37	（2,6）	CON vs. FB	<0.001
				CON vs. VIC	0.006
				FB vs. VIC	0.006
	COX2	27.24	（2,6）	CON vs. FB	0.007
				CON vs. VIC	<0.001
				FB vs. VIC	0.122
	CuZnSOD	20.23	（2,6）	CON vs. FB	0.002
				CON vs. VIC	0.007
				FB vs. VIC	0.567
	GST	8.405	（2,6）	CON vs. FB	0.015
				CON vs. VIC	0.041
				FB vs. VIC	0.347
	CAT	9.26	（2,6）	CON vs. FB	0.047
				CON vs. VIC	0.013
				FB vs. VIC	0.407
	Caspase-3	22.96	（2,6）	CON vs. FB	<0.001
				CON vs. VIC	<0.001
				FB vs. VIC	0.864
	Caspase-8	50	（2,6）	CON vs. FB	<0.001
				CON vs. VIC	<0.001
				FB vs. VIC	0.815
	Caspase-9	68.03	（2,6）	CON vs. FB	<0.001
				CON vs. VIC	<0.001
				FB vs. VIC	0.086
	Cyto-C	4.544	（2,6）	CON vs. FB	0.085
				CON vs. VIC	0.092
				FB vs. VIC	0.997
	Apaf-1	56.32	（2,6）	CON vs. FB	<0.001
				CON vs. VIC	<0.001
				FB vs. VIC	0.363
	PAX-7	40	（2,6）	CON vs. FB	<0.001
				CON vs. VIC	<0.001
				FB vs. VIC	0.964
	STK-3	0.373	（2,6）	CON vs. FB	0.898
				CON vs. VIC	0.681
				FB vs. VIC	0.909
	CAD	1.931	（2,6）	CON vs. FB	0.503
				CON vs. VIC	0.737
				FB vs. VIC	0.205
	MyoD	55.73	（2,6）	CON vs. FB	<0.001
				CON vs. VIC	<0.001
				FB vs. VIC	0.272
	MyoG	0.895	（2,6）	CON vs. FB	0.491
				CON vs. VIC	0.547
				FB vs. VIC	0.994
	MyHC	89.21	（2,6）	CON vs. FB	<0.001
				CON vs. VIC	<0.001
				FB vs. VIC	0.459
	Tubulin	10.47	（2,6）	CON vs. FB	0.009
				CON vs. VIC	0.046
				FB vs. VIC	0.43
	Troponin	97.39	（2,6）	CON vs. FB	0.008
				CON vs. VIC	<0.001
				FB vs. VIC	<0.001
